# Supplementary material for: Oxygen-Sensitive Photo- and Radioluminescent Polyurethane Nanoparticles Modified with Octahedral Iodide Tungsten Clusters
Source: Nanomaterials (Basel). 2022 Oct 12;12(20):3580. doi: 10.3390/nano12203580 (PMC9608458; doi:10.3390/nano12203580)
Supplement: Supplementary file 1 [file nanomaterials-12-03580-s001.zip]

Archive with 1 entries (1 files):
- nanomaterials-1938299-supplementary.pdf
